# Supplementary material for: EP-PINNs: Cardiac Electrophysiology Characterisation Using Physics-Informed Neural Networks
Source: Front Cardiovasc Med. 2022 Feb 3;8:768419. doi: 10.3389/fcvm.2021.768419 (PMC8850959; doi:10.3389/fcvm.2021.768419)
Supplement: Supplementary file 2 [file Data_Sheet_2.ZIP]

Archive with 44 entries (38 files):
- SupplementaryVideos/
- __MACOSX/._SupplementaryVideos
- SupplementaryVideos/5_SpiralWave_HeterogeneousD/
- __MACOSX/SupplementaryVideos/._5_SpiralWave_HeterogeneousD
- SupplementaryVideos/4_CentrifugalWave_HeterogeneousD/
- __MACOSX/SupplementaryVideos/._4_CentrifugalWave_HeterogeneousD
- SupplementaryVideos/.DS_Store
- __MACOSX/SupplementaryVideos/._.DS_Store
- SupplementaryVideos/2_CentrifugalWave/
- __MACOSX/SupplementaryVideos/._2_CentrifugalWave
- SupplementaryVideos/1_PlanarWave/
- __MACOSX/SupplementaryVideos/._1_PlanarWave
- SupplementaryVideos/3_SpiralWave/
- __MACOSX/SupplementaryVideos/._3_SpiralWave
- SupplementaryVideos/5_SpiralWave_HeterogeneousD/SpiralWave_HeterogeneousD.mp4
- __MACOSX/SupplementaryVideos/5_SpiralWave_HeterogeneousD/._SpiralWave_HeterogeneousD.mp4
- SupplementaryVideos/5_SpiralWave_HeterogeneousD/.DS_Store
- __MACOSX/SupplementaryVideos/5_SpiralWave_HeterogeneousD/._.DS_Store
- SupplementaryVideos/5_SpiralWave_HeterogeneousD/SpiralWave_HeterogeneousD_GT.mp4
- __MACOSX/SupplementaryVideos/5_SpiralWave_HeterogeneousD/._SpiralWave_HeterogeneousD_GT.mp4
- SupplementaryVideos/4_CentrifugalWave_HeterogeneousD/.DS_Store
- __MACOSX/SupplementaryVideos/4_CentrifugalWave_HeterogeneousD/._.DS_Store
- SupplementaryVideos/4_CentrifugalWave_HeterogeneousD/CentrifugalWave_HeterogeneousD_GT.mp4
- __MACOSX/SupplementaryVideos/4_CentrifugalWave_HeterogeneousD/._CentrifugalWave_HeterogeneousD_GT.mp4
- SupplementaryVideos/4_CentrifugalWave_HeterogeneousD/CentrifugalWave_HeterogeneousD.mp4
- __MACOSX/SupplementaryVideos/4_CentrifugalWave_HeterogeneousD/._CentrifugalWave_HeterogeneousD.mp4
- SupplementaryVideos/2_CentrifugalWave/CentrifugalWave_GT.mp4
- __MACOSX/SupplementaryVideos/2_CentrifugalWave/._CentrifugalWave_GT.mp4
- SupplementaryVideos/2_CentrifugalWave/.DS_Store
- __MACOSX/SupplementaryVideos/2_CentrifugalWave/._.DS_Store
- SupplementaryVideos/2_CentrifugalWave/CentrifugalWave.mp4
- __MACOSX/SupplementaryVideos/2_CentrifugalWave/._CentrifugalWave.mp4
- SupplementaryVideos/1_PlanarWave/PlanarWave.mp4
- __MACOSX/SupplementaryVideos/1_PlanarWave/._PlanarWave.mp4
- SupplementaryVideos/1_PlanarWave/.DS_Store
- __MACOSX/SupplementaryVideos/1_PlanarWave/._.DS_Store
- SupplementaryVideos/1_PlanarWave/PlanarWave_GT.mp4
- __MACOSX/SupplementaryVideos/1_PlanarWave/._PlanarWave_GT.mp4
- SupplementaryVideos/3_SpiralWave/.DS_Store
- __MACOSX/SupplementaryVideos/3_SpiralWave/._.DS_Store
- SupplementaryVideos/3_SpiralWave/SpiralWave.mp4
- __MACOSX/SupplementaryVideos/3_SpiralWave/._SpiralWave.mp4
- SupplementaryVideos/3_SpiralWave/SpiralWave_GT.mp4
- __MACOSX/SupplementaryVideos/3_SpiralWave/._SpiralWave_GT.mp4
